# Supplementary material for: The Influence of Plasticizers and Accelerated Ageing on Biodegradation of PLA under Controlled Composting Conditions
Source: Polymers (Basel). 2022 Dec 28;15(1):140. doi: 10.3390/polym15010140 (PMC9823598; doi:10.3390/polym15010140)
Supplement: Supplementary file 1 [file polymers-15-00140-s001.zip]

Archive with 1 entries (1 files):
- polymers-2089085-supplementary.pdf
